# Supplementary material for: Survey of Candidate Single-Nucleotide Polymorphisms in SLC11A1, TLR4, NOD2, PGLYRP1, and IFNγ in Ankole Longhorn Cattle in Central Region of Uganda to Determine Their Role in Mycobacterium avium Subspecies paratuberculosis Infection Outcome
Source: Front Vet Sci. 2021 Feb 12;8:614518. doi: 10.3389/fvets.2021.614518 (PMC7907000; doi:10.3389/fvets.2021.614518)
Supplement: Supplementary file 1 [file Table_1.XLSX]

## Sheet: Sheet1
DISTRICT	SUBCOUNTY	PARISH	HERD ID	SAMPLE_NAME	Serostatus	rs109614179	rs109915208	rs110514940	rs110536091	rs110853455	rs110905610	rs111009394	c.102G>C	c.480G>A	c.625C>A	rs29017188	rs8193060	c.2021C>T	NOD5
ISINGIRO	KASHUMBA	KANKINGI	ANHER01	IS/08/AF	Negative	AG	CC	CC	CT	GA	GG	TC	CG	CC	GG	CC	TT	CC	CT
ISINGIRO	KASHUMBA	Kashozwa	ANHER19	IS/10/OG	Negative	GG	CC	CC	CC	GG	GG	CC	CC	CC	GG	CC	TT	CC	CC
ISINGIRO	Endinzi	Busheka	ANHER29	IS/20/OJ	Negative	AA	CC	CC	CC	GA	GG	CC	CG	CC	GG	CG	TC	CC	CC
ISINGIRO	Endinzi	Busheka	ANHER29	IS/33/OJ	Negative	GG	CC	CC	CT	AA	GG	TC	CG	CC	GG	CC	TC	CC	CT
ISINGIRO	Bukanga	KANKINGI	ANHER20	IS/45/OG	Negative	AG	CC	CC	CC	AA	GG	CC	CG	CC	GG	CG	TT	CC	CC
ISINGIRO	Bukanga	KANKINGI	ANHER20	IS/47/OG	Negative	AG	CC	CC	CC	GG	GG	CC	GG	CC	GG	CC	TT	CC	CC
ISINGIRO	KASHUMBA	KANKINGI	ANHER08	IS/53/AF	Negative	AA	CC	CC	CT	GA	GG	TC	CG	CC	GG	CC	CC	CC	CT
ISINGIRO	Bukanga	KANKINGI	ANHER21	IS/55/OG	Negative	AG	CC	CC	CT	GA	GG	TC	CC	CC	GG	CC	CC	CC	CT
ISINGIRO	Bukanga	KANKINGI	ANHER28	IS/83/OG	Negative	GG	CC	CC	CT	GG	GG	TC	CC	CC	GG	CC	TC	CC	CT
Lyantonde	Kinuuka	Bwamulamira	ANHER51	KIN25	Negative	AA	CC	CC	CC	GG	GG	CC	CC	CC	GG	CC	TC	CC	CC
Lyantonde	Kashagama	Buyanja	ANHER42	LD09	Negative								GG	CC	GG	CC	TT	CC	CC
Lyantonde	Kashagama	Buyanja	ANHER43	LD1/17	Negative	AG	CC	CC	CT	GG	GG	TC	CG	CC	GG	CC	TC	CC	CT
Lyantonde	Kashagama	Katebe	ANHER44	LD2/20	Negative	GG	CC	CC	CC	GG	GG	CC	CG	CC	GG	CC	CC	CC	CC
Lyantonde	Lyabajjula	Lyabajjula	ANHER46	LK01	Negative	GG	CC	CC	CT	GA	GG	TC	CG	CC	GG	CC	TC	CC	CT
Lyantonde	Lyabajjula	Lyabajjula	ANHER46	LK11	Negative	AG	CC	CC	CC	GA	GG	CC	CG	CC	GG	CC	TC	CC	no signol
Lyantonde	Lyabajjula	Lyabajjula	ANHER46	LK17	Negative	GG	CC	CC	CC	GG	GG	CC	CC	CC	GG	CC	TC	CC	CC
Lyantonde	Lyabajjula	Lyabajjula	ANHER47	LK28	Negative	AG	CC	CC	CT	GA	GG	TC	CC	CC	GG	CC	CC	CC	CT
Lyantonde	Lyabajjula	Lyabajjula	ANHER47	LK38	Negative	AA	CC	CC	TT	GG	GG	TT	CG	CC	GG	CC	TC	CC	TT
Lyantonde	Lyabajjula	Kyemamba	ANHER48	LK57	Negative	AG	CC	CC	CC	GA	GG	CC	CG	CC	GG	CC	TT	CC	CC
RAKAI	Kifamba	Kayanza	ANHER55	RK04	Negative	AG	CC	CC	CT	GA	GG	TC	CG	CC	GG	CC	TT	CC	CC
RAKAI	Kifamba	Kayanza	ANHER55	RK05	Negative	AG	CC	CC	CT	GG	GG	TC	CG	CC	GG	CC	TT	CC	CT
RAKAI	Kakuto		ANHER100	RK122	Negative	GG	CC	CC	CC	GA	GG	CC	CG	CC	GG	CC	TC	CC	CC
RAKAI	Kagamba		ANHER83	RK166	Negative	AG	CC	CC	CT	GG	GG	TC	GG	CC	GG	CC	TT	CC	CT
RAKAI	Kagamba		ANHER83	RK172	Negative								CC	CC	GG	CC	TC	CT	CC
RAKAI	Lwanda		ANHER91	RK255	Negative	AA	CC	CC	TT	GG	GG	TT	CC	CC	GG	CC	TT	CC	TT
RAKAI	Kasasa		ANHER92	RK266	Negative	AG	CC	CC	CC	GA	GG	CC	GG	CC	GG	CC	TT	CC	CC
RAKAI	Kasasa		ANHER94	RK288	Negative	AA	CC	CC	CC	GG	GG	CC	CC	CC	GG	CC	TT	CC	CC
RAKAI	Kasasa		ANHER94	RK289	Negative	AA	CC	CC		GG	GG	CC	GG	CC	GG	CC	TC	CC	CC
RAKAI	Kasasa		ANHER94	RK290	Negative	GG	CC	CC	CC	GG	GG	CC	CG	CC	GG	CC	TC	CC	CC
RAKAI	Kasasa		ANHER95	RK294	Negative	AG	CC	CC	CT	GG	GG	TC	CC	CC	GG	CG	TT	CC	CT
RAKAI	Kasasa		ANHER95	RK301	Negative	GG	CC	CC	CC	GA	GG	CC	CG	CC	GG	CC	TC	CC	CC
RAKAI	Kasasa		ANHER95	RK306	Negative	AG	CC	CC	CC	GA	GG	CC	CC	CC	GG	CC	TC	CC	CC
RAKAI	Kakuuto	Kamuganja	ANHER63	RK45	Negative	GG	CC	CC	TT	GA	GG	TT	CG	CC	GG	CG	TT	CC	TT
RAKAI	Kakuuto	Kamuganja	ANHER63	RK50	Negative	AG	CC	CC		GA	GG	TC	CC	CC	GG	CC	TT	CC	CT
RAKAI	Kakuuto	Kamuganja	ANHER68	RK69	Negative	AG	CC	CC	TT	GA	GG	TT	CC	CC	GG	CC	TC	CC	TT
ISINGIRO	KASHUMBA	Kashozwa	ANHER19	IS/09/OG	Positive	AG	CC	CC	CT	GA	GG	TC	CC	CC	GG	CC	TC	CC	CT
ISINGIRO	KASHUMBA	KANKINGI	ANHER01	IS/10/AF	Positive	GG	CC	CC	CC	GG	GG	CC	CC	CC	GG	CC	TT	CC	CC
ISINGIRO	Endinzi	Busheka	ANHER29	IS/21/OJ	Positive	AA	CC	CC	CT	GA	GG	TC	CG	CC	GG	CC	CC	CC	CT
ISINGIRO	Endinzi	Busheka	ANHER29	IS/34/OJ	Positive	AG	CC	CC	CC	GG	GG	CC	CG	CC	GG	CC	TC	CC	CC
ISINGIRO	Bukanga	KANKINGI	ANHER20	IS/41/OG	Positive	AA	CC	CC	CC	GG	GG	CC	GG	CC	GG	CC	CC	CC	CC
ISINGIRO	Bukanga	KANKINGI	ANHER20	IS/48/OG	Positive	AG	CC	CC	CC	GG	GG	CC	CC	CC	GG	CC	TC	CC	CC
ISINGIRO	KASHUMBA	KANKINGI	ANHER08	IS/49/AF	Positive	AG	CC	CC	CC	GG	GG	CC	CC	CC	GG	CG	TT	CC	CC
ISINGIRO	Bukanga	KANKINGI	ANHER21	IS/53/OG	Positive	AA	CC	CC	CT	GG	GG	TC	CC	CC	GG	CG	TC	CC	CT
ISINGIRO	Bukanga	KANKINGI	ANHER28	IS/81/OG	Positive	AA	CC	CC	CC	GG	GG	CC	CG	CC	GG	CC	TT	CC	CC
Lyantonde	Kinuuka	Bwamulamira	ANHER51	KIN08	Positive	AA	CC	CC	CC	GG	GG	CC	CC	CC	GG	CC	TC	CC	CC
Lyantonde	Kashagama	Buyanja	ANHER42	LD08	Positive	AA	CC	CC	CC	GA	GG	CC	CC	CC	GG	CC	TT	CC	CC
Lyantonde	Kashagama	Buyanja	ANHER43	LD1/20	Positive	AA	CC	CC	CT	GG	GG	TC	CC	CC	GG	CC	TC	CC	CT
Lyantonde	Kashagama	Katebe	ANHER44	LD2/06	Positive	AG	CC	CC	CT	AA	GG	TC	CC	CC	GG	CC	TC	CC	TT
Lyantonde	Lyabajjula	Lyabajjula	ANHER46	LK15	Positive	AG	CC	CC	CT	GA	GG	TC	CG	CC	GG	CC	TC	CC	CT
Lyantonde	Lyabajjula	Lyabajjula	ANHER47	LK33	Positive	AG	CC	CC	TT	GG	GG	TT	CG	CC	GG	CC	TC	CC	TT
Lyantonde	Lyabajjula	Lyabajjula	ANHER47	LK43	Positive	AG	CC	CC	TT	GA	GG	TT	CC	CC	GG	CC	CC	CC
Lyantonde	Lyabajjula	Kyemamba	ANHER48	LK48	Positive	AG	CC	CC	CT	GA	GG	TC	CC	CC	GG	CC	CC	CC
Lyantonde	Lyabajjula	Kyemamba	ANHER48	LK47	Positive	AG	CC	CC	CC	GG	GG	CC	CG	CC	GG	CC	TT	CC	CC
Lyantonde	Lyabajjula	Kyemamba	ANHER49	LK64	Positive	AG	CC	CC	CC	AA	GG	CC	CC	CC	GG	CC	TT	CC	CC
RAKAI	Kifamba		ANHER55	RK08	Positive	AA	CC	CC	CT	GG	GG	TC	CG	CC	GG	CC	TC	CC	CT
RAKAI	Kakuto		ANHER100	RK120	Positive	AG	CC	CC	TT	AA	GG	TT	CC	CC	GG	CC	TT	CC	TT
RAKAI	Kagamba		ANHER83	RK164	Positive	AG	CC	CC	CT	AA	GG	TC	CG	CC	GG	CC	TC	CC	CT
RAKAI	Kagamba		ANHER83	RK174	Positive	GG	CC	CC	TT	GA	GG	TT	CC	CC	GG	CG	TT	CC	TT
RAKAI	Kakuuto		ANHER56	RK25	Positive	AG	CC	CC	CC	GA	GG	CC	GG	CC	GG	CG	CC	CC	CC
RAKAI	Lwanda		ANHER91	RK254	Positive	AG	CC	CC	CC	GG	GG	CC	CC	CC	GG	CG	TT	CC	CC
RAKAI	Kasasa		ANHER92	RK260	Positive	AG	CC	CC	CC	GA	GG	CC	CG	CC	GG	CC	TT	CC	CC
RAKAI	Kasasa		ANHER94	RK285	Positive	AG	CC	CC	CT	GA	GG	TC	CC	CC	GG	CC	TC	CC	CT
RAKAI	Kasasa		ANHER94	RK286	Positive	AG	CC	CC	CT	GG	GG	TC	CG	CC	GG	CC	TC	CC	CT
RAKAI	Kasasa		ANHER94	RK292	Positive	AA	CC	CC	CC	GG	GG	CC	CG	CC	GG	CC	CC	CC	CC
RAKAI	Kasasa		ANHER95	RK296	Positive	AG	CC	CC	CC	GG	GG	CC	CC	CC	GG	CC	TC	CC	CC
RAKAI	Kasasa		ANHER95	RK304	Positive	AG	CC	CC	CT	GG	GG	TC	CC	CC	GG	CC	TT	CC	CT
RAKAI	Kasasa		ANHER95	RK305	Positive	AG	CC	CC	TT	GA	GG	TT	CC	CC	GG	CC	TT	CC	TT
RAKAI	Kakuuto	Kamuganja	ANHER63	RK48	Positive	AG	CC	CC	CC	GA	GG	CC	CC	CC	GG	CC	TC	CC	CC
RAKAI	Kakuuto	Kamuganja	ANHER63	RK49	Positive	AG	CC	CC	CC	GA	GG	CC	CC	CC	GG	CG	TC	CC	CC
RAKAI	Kakuuto	Kamuganja	ANHER68	RK72	Positive	AG	CC	CC	CT	GG	GG	TC	CC	CC	GG	CG	TT	CC	CT
